# Supplementary material for: Heterologous Production of Torularhodin, the Monocyclic Carotenoid with a Terminal Carboxyl Group, in Escherichia coli
Source: BioTech (Basel). 2026 Jan 5;15(1):3. doi: 10.3390/biotech15010003 (PMC12821545; doi:10.3390/biotech15010003)
Supplement: Supplementary file 1 [file biotech-15-00003-s001.zip]

Archive with 1 entries (1 files):
- biotech-4025135-supplementary.pdf
